# Supplementary material for: Cell Surface Proteomics Reveals Hypoxia-Regulated Pathways in Cervical and Bladder Cancer
Source: Proteomes. 2025 Aug 5;13(3):36. doi: 10.3390/proteomes13030036 (PMC12371898; doi:10.3390/proteomes13030036)
Supplement: Supplementary file 1 [file proteomes-13-00036-s001.zip]

Archive with 1 entries (1 files):
- proteomes-3703616-supplementary.pdf
